# Supplementary material for: Long-read sequencing for reliably calling the mompS allele in Legionella pneumophila sequence-based typing
Source: Front Cell Infect Microbiol. 2023 May 15;13:1176182. doi: 10.3389/fcimb.2023.1176182 (PMC10226664; doi:10.3389/fcimb.2023.1176182)
Supplement: Supplementary file 1 [file Table_1.xlsx]

## Sheet: Table_S1
Table S1. Overview of isolates, sequencing details, genome QC, SBT calls, and accessions.
			SBT calls									Genome QC													Sequencing details										Genome acessions
Isolate	Year	Source	ST (Sanger SBT/EQA SBT)	ST (Illumina, unicycler v0.4.8)	ST (Illumina, unicycler v0.5.0)	ST (Illumina, spades v3.15.5)	ST (trycycler)	ST (trycycler+medaka)	ST (trycycler+medaka+polypolish+polca)	ST (flye+medaka)	ST (unicycler long-read only+medaka)	Total length (Illumina, unicycler v0.5.0)	Total length (trycycler)	Total length (trycycler+medaka)	Total length (trycycler+medaka+polypolish+polca)	Largest contig (trycycler)	Largest contig (trycycler+medaka)	Largest contig (trycycler+medaka+polypolish+polca)	GC % (Illumina, unicycler v0.5.0)	GC% (trycycler)	GC% (trycycler+medaka)	GC% (trycycler+medaka+ polypolish+polca)	Illumina contig count (unicycler v0.5.0)	ONT contig count	Illumina library prep	Illumina kit	Illumina read depth	Illumina-only assembly	ONT Flow cell	ONT library prep	ONT read depth	Basecalling	ONT-only assembly	Hybrid assembly	BioProject	BioSample accession	Illumina read accession	ONT read accession
001	2013	Environmental	1	1	not determined (- mompS)	not determined (- mompS)	1	1	1	not determined (1-1LV, neuA_1*)	1	3645937	3690706	3690711	3690709	3560823	3560828	3560826	38.23	38.33	38.33	38.34	74	2	FLEX	V3- 600 cycles, 2x300 paired-end	101.743	Unicycler v0.5.0 with SPAdes v3.15.5, trimgalore0.6.7	R.10.4	Ligation, SQK-LSK112	147.787	guppy v6.4.2 +97a7f06 with sup basecalling (config file: dna_r10.4_e8.1_sup.cfg, barcode kit: SQK-NBD112-24), minimap2 version2.24-r1122	Trycycler v0.5.3 (with filtlong v0.2.1, Flye v2.9-b1768, Raven v1.8.1, Miniasm v0.3-r179, Minipolish v0.1.3) + Medaka v1.7.2	Trycycler v0.5.3 (with filtlong v0.2.1, Flye v2.9-b1768, Raven v1.8.1, Miniasm v0.3-r179, Minipolish v0.1.3) + Medaka v1.7.2 + Polypolish (v0.5.0) + POLCA (v4.0.5)	PRJEB58776	SAMEA112634560	ERR10879100	ERR10879072
002	2005	Human	15	15	not determined (- mompS)	not determined (- mompS)	15	15	15	15	15	3378608	3431561	3431568	3431564	3363416	3363423	3363419	38.24	38.38	38.39	38.39	53	2	FLEX	V2-500 cycles, 2x250 bp piared end	66.6676	Unicycler v0.5.0 with SPAdes v3.15.5, trimgalore0.6.7	R.10.4	Ligation, SQK-LSK112	129.1	guppy v6.4.2 +97a7f06 with sup basecalling (config file: dna_r10.4_e8.1_sup.cfg, barcode kit: SQK-NBD112-24), minimap2 version2.24-r1122	Trycycler v0.5.3 (with filtlong v0.2.1, Flye v2.9-b1768, Raven v1.8.1, Miniasm v0.3-r179, Minipolish v0.1.3) + Medaka v1.7.2	Trycycler v0.5.3 (with filtlong v0.2.1, Flye v2.9-b1768, Raven v1.8.1, Miniasm v0.3-r179, Minipolish v0.1.3) + Medaka v1.7.2 + Polypolish (v0.5.0) + POLCA (v4.0.5)	PRJEB58776	SAMEA112634549	ERR10879101	ERR10879073
003	2022	Environmental, SLP	20	20	not determined (- mompS)	not determined (- mompS)	20	20	20	20	20	3540299	3437984	3438149	3438462	3437984	3438149	3438462	38.25	38.4	38.4	38.4	74	1	FLEX	V3- 600 cycles, 2x300 paired-end	154.165	Unicycler v0.5.0 with SPAdes v3.15.5, trimgalore0.6.7	R.9.4.1	Ligation, SQK-LSK109	1265.65	guppy v5.1.13 with sup basecalling, barcode kit: SQK-LSK109	Trycycler v0.5.3 (with filtlong v0.2.1, Flye v2.9-b1768, Raven v1.8.1, Miniasm v0.3-r179, Minipolish v0.1.3) + Medaka v1.7.2	Trycycler v0.5.3 (with filtlong v0.2.1, Flye v2.9-b1768, Raven v1.8.1, Miniasm v0.3-r179, Minipolish v0.1.3) + Medaka v1.7.2 + Polypolish (v0.5.0) + POLCA (v4.0.5)	PRJEB58776	SAMEA112634555	ERR10879102	ERR10879074
004	2021	Human, EQA	62	62	not determined (- mompS)	not determined (- mompS)	62	62	62	62	62	3619346	3671800	3671803	3671802	3528101	3528104	3528103	38.25	38.38	38.38	38.38	77	2	FLEX	V3- 600 cycles, 2x300 paired-end	51.8002	Unicycler v0.5.0 with SPAdes v3.15.5, trimgalore0.6.7	R.10.4	Ligation, SQK-LSK112	506.439	guppy v6.4.2 +97a7f06 with sup basecalling (config file: dna_r10.4_e8.1_sup.cfg, barcode kit: SQK-NBD112-24), minimap2 version2.24-r1122	Trycycler v0.5.3 (with filtlong v0.2.1, Flye v2.9-b1768, Raven v1.8.1, Miniasm v0.3-r179, Minipolish v0.1.3) + Medaka v1.7.2	Trycycler v0.5.3 (with filtlong v0.2.1, Flye v2.9-b1768, Raven v1.8.1, Miniasm v0.3-r179, Minipolish v0.1.3) + Medaka v1.7.2 + Polypolish (v0.5.0) + POLCA (v4.0.5)	PRJEB58776	SAMEA112634547	ERR10879103	ERR10879075
005	2011	Human	62	62	not determined (- mompS)	not determined (- mompS)	62	62	62	62	62	3487223	3541845	3541850	3541831	3470271	3470276	3470257	38.29	38.42	38.42	38.42	71	2	FLEX	V3- 600 cycles, 2x300 paired-end	81.1948	Unicycler v0.5.0 with SPAdes v3.15.5, trimgalore0.6.7	R.10.4	Ligation, SQK-LSK112	134.103	guppy v6.4.2 +97a7f06 with sup basecalling (config file: dna_r10.4_e8.1_sup.cfg, barcode kit: SQK-NBD112-24), minimap2 version2.24-r1122	Trycycler v0.5.3 (with filtlong v0.2.1, Flye v2.9-b1768, Raven v1.8.1, Miniasm v0.3-r179, Minipolish v0.1.3) + Medaka v1.7.2	Trycycler v0.5.3 (with filtlong v0.2.1, Flye v2.9-b1768, Raven v1.8.1, Miniasm v0.3-r179, Minipolish v0.1.3) + Medaka v1.7.2 + Polypolish (v0.5.0) + POLCA (v4.0.5)	PRJEB58776	SAMEA112634557	ERR10879104	ERR10879076
006	2013	Environmental	68	68	68	68	68	68	68	68	68	3360744	3398517	3398519	3398516	3398517	3398519	3398516	38.24	38.37	38.37	38.38	41	1	FLEX	V3- 600 cycles, 2x300 paired-end	87.5999	Unicycler v0.5.0 with SPAdes v3.15.5, trimgalore0.6.7	R.10.4	Ligation, SQK-LSK112	168.024	guppy v6.4.2 +97a7f06 with sup basecalling (config file: dna_r10.4_e8.1_sup.cfg, barcode kit: SQK-NBD112-24), minimap2 version2.24-r1122	Trycycler v0.5.3 (with filtlong v0.2.1, Flye v2.9-b1768, Raven v1.8.1, Miniasm v0.3-r179, Minipolish v0.1.3) + Medaka v1.7.2	Trycycler v0.5.3 (with filtlong v0.2.1, Flye v2.9-b1768, Raven v1.8.1, Miniasm v0.3-r179, Minipolish v0.1.3) + Medaka v1.7.2 + Polypolish (v0.5.0) + POLCA (v4.0.5)	PRJEB58776	SAMEA112634561	ERR10879105	ERR10879077
007	2020	Environmental, EQA	68	68	68	68	68	68	68	68	68	3366042	3400917	3400912	3400977	3400917	3400912	3400977	38.23	38.32	38.32	38.33	34	1	FLEX	V3- 600 cycles, 2x300 paired-end	123.061	Unicycler v0.5.0 with SPAdes v3.15.5, trimgalore0.6.7	R.10.4	Ligation, SQK-LSK112	308.029	guppy v6.4.2 +97a7f06 with sup basecalling (config file: dna_r10.4_e8.1_sup.cfg, barcode kit: SQK-NBD112-24), minimap2 version2.24-r1122	Trycycler v0.5.3 (with filtlong v0.2.1, Flye v2.9-b1768, Raven v1.8.1, Miniasm v0.3-r179, Minipolish v0.1.3) + Medaka v1.7.2	Trycycler v0.5.3 (with filtlong v0.2.1, Flye v2.9-b1768, Raven v1.8.1, Miniasm v0.3-r179, Minipolish v0.1.3) + Medaka v1.7.2 + Polypolish (v0.5.0) + POLCA (v4.0.5)	PRJEB58776	SAMEA112634546	ERR10879106	ERR10879078
008	2013	Human	146	146	not determined (- mompS)	146	146	146	146	146	146	3437754	3493798	3493799	3493800	3493798	3493799	3493800	38.26	38.36	38.36	38.37	51	1	FLEX	V2-500 cycles, 2x250 bp piared end	34.3985	Unicycler v0.5.0 with SPAdes v3.15.5, trimgalore0.6.7	R.10.4	Ligation, SQK-LSK112	334.681	guppy v6.4.2 +97a7f06 with sup basecalling (config file: dna_r10.4_e8.1_sup.cfg, barcode kit: SQK-NBD112-24), minimap2 version2.24-r1122	Trycycler v0.5.3 (with filtlong v0.2.1, Flye v2.9-b1768, Raven v1.8.1, Miniasm v0.3-r179, Minipolish v0.1.3) + Medaka v1.7.2	Trycycler v0.5.3 (with filtlong v0.2.1, Flye v2.9-b1768, Raven v1.8.1, Miniasm v0.3-r179, Minipolish v0.1.3) + Medaka v1.7.2 + Polypolish (v0.5.0) + POLCA (v4.0.5)	PRJEB58776	SAMEA112634563	ERR10879107	ERR10879079
SUH_H3_1_LEGSURV	2013	Environmental	154	?	not determined (- mompS)	not determined (- mompS)	154	154	154	154	154	3412208	3505048	3505037	3505144	3505048	3505037	3505144	38.27	38.27	38.27	38.28	133	1	XT	V2-500 cycles, 2x250 bp piared end	32.9779	Unicycler v0.5.0 with SPAdes v3.15.5, trimgalore0.6.7	R.10.4	Ligation, SQK-LSK112	175.796	guppy v6.4.2 +97a7f06 with sup basecalling (config file: dna_r10.4_e8.1_sup.cfg, barcode kit: SQK-NBD112-24), minimap2 version2.24-r1122	Trycycler v0.5.3 (with filtlong v0.2.1, Flye v2.9-b1768, Raven v1.8.1, Miniasm v0.3-r179, Minipolish v0.1.3) + Medaka v1.7.2	Trycycler v0.5.3 (with filtlong v0.2.1, Flye v2.9-b1768, Raven v1.8.1, Miniasm v0.3-r179, Minipolish v0.1.3) + Medaka v1.7.2 + Polypolish (v0.5.0) + POLCA (v4.0.5)	PRJEB50383	SAMEA12579717	ERR8122856	ERR10938966
SUH_H4_2_LEGSURV	2021	Environmental	154	?	not determined (- mompS)	not determined (- mompS)	154	154	154	154	154	3464157	3507042	3507026	3507146	3507042	3507026	3507146	38.17	38.27	38.27	38.28	52	1	FLEX	V2-500 cycles, 2x250 bp piared end	166.802	Unicycler v0.5.0 with SPAdes v3.15.5, trimgalore0.6.7	R.10.4	Ligation, SQK-LSK112	239.274	guppy v6.4.2 +97a7f06 with sup basecalling (config file: dna_r10.4_e8.1_sup.cfg, barcode kit: SQK-NBD112-24), minimap2 version2.24-r1122	Trycycler v0.5.3 (with filtlong v0.2.1, Flye v2.9-b1768, Raven v1.8.1, Miniasm v0.3-r179, Minipolish v0.1.3) + Medaka v1.7.2	Trycycler v0.5.3 (with filtlong v0.2.1, Flye v2.9-b1768, Raven v1.8.1, Miniasm v0.3-r179, Minipolish v0.1.3) + Medaka v1.7.2 + Polypolish (v0.5.0) + POLCA (v4.0.5)	PRJEB50383	SAMEA12579719	ERR8122858	ERR10938967
SUH_S5_2_LEGSURV	2021	Environmental	154	154	not determined (- mompS)	not determined (- mompS)	154	154	154	154	154	3456177	3499542	3499522	3499647	3499542	3499522	3499647	38.17	38.26	38.26	38.27	48	1	FLEX	V2 micro, 300 cycles, 2x150 bp piared end	76.6971	Unicycler v0.5.0 with SPAdes v3.15.5, trimgalore0.6.7	R.10.4	Ligation, SQK-LSK112	45.6993	guppy v6.4.2 +97a7f06 with sup basecalling (config file: dna_r10.4_e8.1_sup.cfg, barcode kit: SQK-NBD112-24), minimap2 version2.24-r1122	Trycycler v0.5.3 (with filtlong v0.2.1, Flye v2.9-b1768, Raven v1.8.1, Miniasm v0.3-r179, Minipolish v0.1.3) + Medaka v1.7.2	Trycycler v0.5.3 (with filtlong v0.2.1, Flye v2.9-b1768, Raven v1.8.1, Miniasm v0.3-r179, Minipolish v0.1.3) + Medaka v1.7.2 + Polypolish (v0.5.0) + POLCA (v4.0.5)	PRJEB50383	SAMEA12579738	ERR8122877	ERR10879099
SUH_S4_2_LEGSURV	2021	Environmental	154	154	not determined (- mompS)	not determined (- mompS)	154	154	154	not determined (154-1LV, momps_15* alignment length 353 (1 nt extra))	154	3465167	3505019	3505009	3505124	3505019	3505009	3505124	38.18	38.27	38.27	38.28	47	1	FLEX	V2 micro, 300 cycles, 2x150 bp piared end	86.9394	Unicycler v0.5.0 with SPAdes v3.15.5, trimgalore0.6.7	R.10.4	Ligation, SQK-LSK112	218.937	guppy v6.4.2 +97a7f06 with sup basecalling (config file: dna_r10.4_e8.1_sup.cfg, barcode kit: SQK-NBD112-24), minimap2 version2.24-r1122	Trycycler v0.5.3 (with filtlong v0.2.1, Flye v2.9-b1768, Raven v1.8.1, Miniasm v0.3-r179, Minipolish v0.1.3) + Medaka v1.7.2	Trycycler v0.5.3 (with filtlong v0.2.1, Flye v2.9-b1768, Raven v1.8.1, Miniasm v0.3-r179, Minipolish v0.1.3) + Medaka v1.7.2 + Polypolish (v0.5.0) + POLCA (v4.0.5)	PRJEB50383	SAMEA12579736	ERR8122875	ERR10938970
009	2020	Clinical	222	222	not determined (- mompS)	not determined (- mompS)	222	222	222	222	222	3452625	3516676	3516679	3516676	3516676	3516679	3516676	38.23	38.36	38.36	38.36	61	1	FLEX	V3- 600 cycles, 2x300 paired-end	47.1901	Unicycler v0.5.0 with SPAdes v3.15.5, trimgalore0.6.7	R.10.4	Ligation, SQK-LSK112	197.278	guppy v6.4.2 +97a7f06 with sup basecalling (config file: dna_r10.4_e8.1_sup.cfg, barcode kit: SQK-NBD112-24), minimap2 version2.24-r1122	Trycycler v0.5.3 (with filtlong v0.2.1, Flye v2.9-b1768, Raven v1.8.1, Miniasm v0.3-r179, Minipolish v0.1.3) + Medaka v1.7.2	Trycycler v0.5.3 (with filtlong v0.2.1, Flye v2.9-b1768, Raven v1.8.1, Miniasm v0.3-r179, Minipolish v0.1.3) + Medaka v1.7.2 + Polypolish (v0.5.0) + POLCA (v4.0.5)	PRJEB58776	SAMEA112634545	ERR10879108	ERR10879080
010	2021	Environmental	292	292	not determined (- mompS)	not determined (- mompS)	292	292	292	292	292	3389473	3425637	3425643	3425642	3425637	3425643	3425642	38.2	38.31	38.31	38.31	52	1	FLEX	V2 micro, 300 cycles, 2x150 bp piared end	127.34	Unicycler v0.5.0 with SPAdes v3.15.5, trimgalore0.6.7	R.10.4	Ligation, SQK-LSK112	308.666	guppy v6.4.2 +97a7f06 with sup basecalling (config file: dna_r10.4_e8.1_sup.cfg, barcode kit: SQK-NBD112-24), minimap2 version2.24-r1122	Trycycler v0.5.3 (with filtlong v0.2.1, Flye v2.9-b1768, Raven v1.8.1, Miniasm v0.3-r179, Minipolish v0.1.3) + Medaka v1.7.2	Trycycler v0.5.3 (with filtlong v0.2.1, Flye v2.9-b1768, Raven v1.8.1, Miniasm v0.3-r179, Minipolish v0.1.3) + Medaka v1.7.2 + Polypolish (v0.5.0) + POLCA (v4.0.5)	PRJEB58776	SAMEA112634550	ERR10879109	ERR10879081
011	2019	Human	354	354	not determined (- mompS)	not determined (- mompS)	354	354	354	354	354	3325578	3425006	3425011	3425012	3425006	3425011	3425012	38.19	38.35	38.35	38.35	122	1	FLEX	V2 micro, 300 cycles, 2x150 bp piared end	43.2698	Unicycler v0.5.0 with SPAdes v3.15.5, trimgalore0.6.7	R.10.4	Ligation, SQK-LSK112	239.348	guppy v6.4.2 +97a7f06 with sup basecalling (config file: dna_r10.4_e8.1_sup.cfg, barcode kit: SQK-NBD112-24), minimap2 version2.24-r1122	Trycycler v0.5.3 (with filtlong v0.2.1, Flye v2.9-b1768, Raven v1.8.1, Miniasm v0.3-r179, Minipolish v0.1.3) + Medaka v1.7.2	Trycycler v0.5.3 (with filtlong v0.2.1, Flye v2.9-b1768, Raven v1.8.1, Miniasm v0.3-r179, Minipolish v0.1.3) + Medaka v1.7.2 + Polypolish (v0.5.0) + POLCA (v4.0.5)	PRJEB58776	SAMEA112634544	ERR10879110	ERR10879082
SUH_H5_2_LEGSURV	2021	Environmental	574	?	not determined (- mompS)	not determined (- mompS)	574	574	574	574	574	3464386	3504259	3504251	3504375	3504259	3504251	3504375	38.18	38.27	38.27	38.28	49	1	FLEX	V2-500 cycles, 2x250 bp piared end	186.04	Unicycler v0.5.0 with SPAdes v3.15.5, trimgalore0.6.7	R.10.4	Ligation, SQK-LSK112	467.96	guppy v6.4.2 +97a7f06 with sup basecalling (config file: dna_r10.4_e8.1_sup.cfg, barcode kit: SQK-NBD112-24), minimap2 version2.24-r1122	Trycycler v0.5.3 (with filtlong v0.2.1, Flye v2.9-b1768, Raven v1.8.1, Miniasm v0.3-r179, Minipolish v0.1.3) + Medaka v1.7.2	Trycycler v0.5.3 (with filtlong v0.2.1, Flye v2.9-b1768, Raven v1.8.1, Miniasm v0.3-r179, Minipolish v0.1.3) + Medaka v1.7.2 + Polypolish (v0.5.0) + POLCA (v4.0.5)	PRJEB50383	SAMEA12579721	ERR8122860	ERR10938968
SUH_SC5_1_LEGSURV	2012	Environmental	574	574	not determined (- mompS)	not determined (- mompS)	574	574	574	574	574	3462962	3504259	3504245	3504371	3504259	3504245	3504371	38.18	38.27	38.27	38.28	46	1	XT	V2-500 cycles, 2x250 bp piared end	157.043	Unicycler v0.5.0 with SPAdes v3.15.5, trimgalore0.6.7	R.10.4	Ligation, SQK-LSK112	229.661	guppy v6.4.2 +97a7f06 with sup basecalling (config file: dna_r10.4_e8.1_sup.cfg, barcode kit: SQK-NBD112-24), minimap2 version2.24-r1122	Trycycler v0.5.3 (with filtlong v0.2.1, Flye v2.9-b1768, Raven v1.8.1, Miniasm v0.3-r179, Minipolish v0.1.3) + Medaka v1.7.2	Trycycler v0.5.3 (with filtlong v0.2.1, Flye v2.9-b1768, Raven v1.8.1, Miniasm v0.3-r179, Minipolish v0.1.3) + Medaka v1.7.2 + Polypolish (v0.5.0) + POLCA (v4.0.5)	PRJEB50383	SAMEA12579752	ERR8122891	ERR10938971
SUH_O1_1_LEGSURV	2013	Environmental	574	574	not determined (- mompS)	not determined (- mompS)	574	574	574	574	574	3463229	3504273	3504258	3504375	3504273	3504258	3504375	38.18	38.27	38.27	38.28	48	1	XT	V2-500 cycles, 2x250 bp piared end	143.857	Unicycler v0.5.0 with SPAdes v3.15.5, trimgalore0.6.7	R.10.4	Ligation, SQK-LSK112	593.44	guppy v6.4.2 +97a7f06 with sup basecalling (config file: dna_r10.4_e8.1_sup.cfg, barcode kit: SQK-NBD112-24), minimap2 version2.24-r1122	Trycycler v0.5.3 (with filtlong v0.2.1, Flye v2.9-b1768, Raven v1.8.1, Miniasm v0.3-r179, Minipolish v0.1.3) + Medaka v1.7.2	Trycycler v0.5.3 (with filtlong v0.2.1, Flye v2.9-b1768, Raven v1.8.1, Miniasm v0.3-r179, Minipolish v0.1.3) + Medaka v1.7.2 + Polypolish (v0.5.0) + POLCA (v4.0.5)	PRJEB50383	SAMEA12579725	ERR8122864	ERR10938969
SUH_SC7_1_LEGSURV	2013	Environmental	574	?	not determined (- mompS)	not determined (- mompS)	574	574	574	574	574	3463411	3504272	3504258	3504375	3504272	3504258	3504375	38.18	38.27	38.27	38.28	47	1	XT	V2-500 cycles, 2x250 bp piared end	212.76	Unicycler v0.5.0 with SPAdes v3.15.5, trimgalore0.6.7	R.10.4	Ligation, SQK-LSK112	448.39	guppy v6.4.2 +97a7f06 with sup basecalling (config file: dna_r10.4_e8.1_sup.cfg, barcode kit: SQK-NBD112-24), minimap2 version2.24-r1122	Trycycler v0.5.3 (with filtlong v0.2.1, Flye v2.9-b1768, Raven v1.8.1, Miniasm v0.3-r179, Minipolish v0.1.3) + Medaka v1.7.2	Trycycler v0.5.3 (with filtlong v0.2.1, Flye v2.9-b1768, Raven v1.8.1, Miniasm v0.3-r179, Minipolish v0.1.3) + Medaka v1.7.2 + Polypolish (v0.5.0) + POLCA (v4.0.5)	PRJEB50383	SAMEA12579755	ERR8122894	ERR10938972
012	2007	Human	576	576	not determined (- mompS)	not determined (- mompS)	576	576	576	576	576	3316725	3361140	3361145	3361139	3361140	3361145	3361139	38.21	38.35	38.35	38.35	79	1	FLEX	V2-500 cycles, 2x250 bp piared end	65.1656	Unicycler v0.5.0 with SPAdes v3.15.5, trimgalore0.6.7	R.10.4	Ligation, SQK-LSK112	259.129	guppy v6.4.2 +97a7f06 with sup basecalling (config file: dna_r10.4_e8.1_sup.cfg, barcode kit: SQK-NBD112-24), minimap2 version2.24-r1122	Trycycler v0.5.3 (with filtlong v0.2.1, Flye v2.9-b1768, Raven v1.8.1, Miniasm v0.3-r179, Minipolish v0.1.3) + Medaka v1.7.2	Trycycler v0.5.3 (with filtlong v0.2.1, Flye v2.9-b1768, Raven v1.8.1, Miniasm v0.3-r179, Minipolish v0.1.3) + Medaka v1.7.2 + Polypolish (v0.5.0) + POLCA (v4.0.5)	PRJEB58776	SAMEA112634539	ERR10879111	ERR10879083
013	2016	Human	659	659	not determined (- mompS)	not determined (- mompS)	659	659	659	659	659	3508068	3570963	3570967	3570950	3511371	3511375	3511358	38.26	38.4	38.4	38.4	94	2	FLEX	V2-500 cycles, 2x250 bp piared end	189.557	Unicycler v0.5.0 with SPAdes v3.15.5, trimgalore0.6.7	R.10.4	Ligation, SQK-LSK112	70.7581	guppy v6.4.2 +97a7f06 with sup basecalling (config file: dna_r10.4_e8.1_sup.cfg, barcode kit: SQK-NBD112-24), minimap2 version2.24-r1122	Trycycler v0.5.3 (with filtlong v0.2.1, Flye v2.9-b1768, Raven v1.8.1, Miniasm v0.3-r179, Minipolish v0.1.3) + Medaka v1.7.2	Trycycler v0.5.3 (with filtlong v0.2.1, Flye v2.9-b1768, Raven v1.8.1, Miniasm v0.3-r179, Minipolish v0.1.3) + Medaka v1.7.2 + Polypolish (v0.5.0) + POLCA (v4.0.5)	PRJEB58776	SAMEA112634543	ERR10879112	ERR10879084
014	2014	Human	864	864	not determined (- mompS)	not determined (- mompS)	864	864	864	864	864	3478642	3577872	3577875	3577874	3546727	3546730	3546729	38.33	38.47	38.47	38.47	93	2	FLEX	V2-500 cycles, 2x250 bp piared end	99.7771	Unicycler v0.5.0 with SPAdes v3.15.5, trimgalore0.6.7	R.10.4	Ligation, SQK-LSK112	364.927	guppy v6.4.2 +97a7f06 with sup basecalling (config file: dna_r10.4_e8.1_sup.cfg, barcode kit: SQK-NBD112-24), minimap2 version2.24-r1122	Trycycler v0.5.3 (with filtlong v0.2.1, Flye v2.9-b1768, Raven v1.8.1, Miniasm v0.3-r179, Minipolish v0.1.3) + Medaka v1.7.2	Trycycler v0.5.3 (with filtlong v0.2.1, Flye v2.9-b1768, Raven v1.8.1, Miniasm v0.3-r179, Minipolish v0.1.3) + Medaka v1.7.2 + Polypolish (v0.5.0) + POLCA (v4.0.5)	PRJEB58776	SAMEA112634564	ERR10879113	ERR10879085
015	2022	Enviromental	1324	1324	1324	1324	1324	1324	1324	1324	1324	3565515	3665184	3665165	3665334	3521487	3521472	3521635	38.29	38.41	38.42	38.42	108	2	FLEX	V2-500 cycles, 2x250 bp piared end	130.986	Unicycler v0.5.0 with SPAdes v3.15.5, trimgalore0.6.7	R.10.4	Ligation, SQK-LSK112	103.033	guppy v6.4.2 +97a7f06 with sup basecalling (config file: dna_r10.4_e8.1_sup.cfg, barcode kit: SQK-NBD112-24), minimap2 version2.24-r1122	Trycycler v0.5.3 (with filtlong v0.2.1, Flye v2.9-b1768, Raven v1.8.1, Miniasm v0.3-r179, Minipolish v0.1.3) + Medaka v1.7.2	Trycycler v0.5.3 (with filtlong v0.2.1, Flye v2.9-b1768, Raven v1.8.1, Miniasm v0.3-r179, Minipolish v0.1.3) + Medaka v1.7.2 + Polypolish (v0.5.0) + POLCA (v4.0.5)	PRJEB58776	SAMEA112634556	ERR10879114	ERR10879086
016	2009	Enviromental	1328	not determined (- NeuA)	not determined (- mompS)	not determined (- mompS)	1328	1328	1328	1328	1328	3388635	3429019	3429021	3429006	3303211	3303213	3303198	37.65	37.74	37.74	37.74	72	2	FLEX	V2-500 cycles, 2x250 bp piared end	69.8917	Unicycler v0.5.0 with SPAdes v3.15.5, trimgalore0.6.7	R.10.4	Ligation, SQK-LSK112	356.038	guppy v6.4.2 +97a7f06 with sup basecalling (config file: dna_r10.4_e8.1_sup.cfg, barcode kit: SQK-NBD112-24), minimap2 version2.24-r1122	Trycycler v0.5.3 (with filtlong v0.2.1, Flye v2.9-b1768, Raven v1.8.1, Miniasm v0.3-r179, Minipolish v0.1.3) + Medaka v1.7.2	Trycycler v0.5.3 (with filtlong v0.2.1, Flye v2.9-b1768, Raven v1.8.1, Miniasm v0.3-r179, Minipolish v0.1.3) + Medaka v1.7.2 + Polypolish (v0.5.0) + POLCA (v4.0.5)	PRJEB58776	SAMEA112634538	ERR10879115	ERR10879087
017	2015	Human	1973	1973	not determined (- mompS)	not determined (- mompS)	1973	1973	1973	1973	1973	3341846	3376117	3376120	3376117	3315000	3315003	3315000	38.14	38.24	38.24	38.25	66	2	FLEX	V2-500 cycles, 2x250 bp piared end	80.6862	Unicycler v0.5.0 with SPAdes v3.15.5, trimgalore0.6.7	R.10.4	Ligation, SQK-LSK112	414.896	guppy v6.4.2 +97a7f06 with sup basecalling (config file: dna_r10.4_e8.1_sup.cfg, barcode kit: SQK-NBD112-24), minimap2 version2.24-r1122	Trycycler v0.5.3 (with filtlong v0.2.1, Flye v2.9-b1768, Raven v1.8.1, Miniasm v0.3-r179, Minipolish v0.1.3) + Medaka v1.7.2	Trycycler v0.5.3 (with filtlong v0.2.1, Flye v2.9-b1768, Raven v1.8.1, Miniasm v0.3-r179, Minipolish v0.1.3) + Medaka v1.7.2 + Polypolish (v0.5.0) + POLCA (v4.0.5)	PRJEB58776	SAMEA112634541	ERR10879116	ERR10879088
018	2021	Human, EQA	2110	2110	2110	2110	2110	2110	2110	not determined (2110-1LV, proA_4*)	not determined (2110-1LV, proA_4*)	3669288	3711857	3711862	3711852	3634417	3634422	3634411	38.26	38.38	38.38	38.39	62	2	FLEX	V2 micro, 300 cycles, 2x150 bp piared end	80.712	Unicycler v0.5.0 with SPAdes v3.15.5, trimgalore0.6.7	R.10.4	Ligation, SQK-LSK112	153.79	guppy v6.4.2 +97a7f06 with sup basecalling (config file: dna_r10.4_e8.1_sup.cfg, barcode kit: SQK-NBD112-24), minimap2 version2.24-r1122	Trycycler v0.5.3 (with filtlong v0.2.1, Flye v2.9-b1768, Raven v1.8.1, Miniasm v0.3-r179, Minipolish v0.1.3) + Medaka v1.7.2	Trycycler v0.5.3 (with filtlong v0.2.1, Flye v2.9-b1768, Raven v1.8.1, Miniasm v0.3-r179, Minipolish v0.1.3) + Medaka v1.7.2 + Polypolish (v0.5.0) + POLCA (v4.0.5)	PRJEB58776	SAMEA112634551	ERR10879117	ERR10879089
019	2015	Human	2118	2118	2118	2118	2118	2118	2118	2118	2118	3453117	3502808	3502791	3502887	3502808	3502791	3502887	38.24	38.37	38.37	38.38	69	1	FLEX	V2-500 cycles, 2x250 bp piared end	55.5819	Unicycler v0.5.0 with SPAdes v3.15.5, trimgalore0.6.7	R.10.4	Ligation, SQK-LSK112	206.574	guppy v6.4.2 +97a7f06 with sup basecalling (config file: dna_r10.4_e8.1_sup.cfg, barcode kit: SQK-NBD112-24), minimap2 version2.24-r1122	Trycycler v0.5.3 (with filtlong v0.2.1, Flye v2.9-b1768, Raven v1.8.1, Miniasm v0.3-r179, Minipolish v0.1.3) + Medaka v1.7.2	Trycycler v0.5.3 (with filtlong v0.2.1, Flye v2.9-b1768, Raven v1.8.1, Miniasm v0.3-r179, Minipolish v0.1.3) + Medaka v1.7.2 + Polypolish (v0.5.0) + POLCA (v4.0.5)	PRJEB58776	SAMEA112634542	ERR10879118	ERR10879090
020	2022	Environmental, EQA	2454	2454	2454	2454	2454	2454	2454	2454	not determined (2454-1LV, neuA*, 1 gapopen)	3500565	3542387	3542389	3542369	3542387	3542389	3542369	38.35	38.47	38.47	38.47	52	1	FLEX	V3- 600 cycles, 2x300 paired-end	113.454	Unicycler v0.5.0 with SPAdes v3.15.5, trimgalore0.6.7	R.10.4	Ligation, SQK-LSK112	38.6838	guppy v6.4.2 +97a7f06 with sup basecalling (config file: dna_r10.4_e8.1_sup.cfg, barcode kit: SQK-NBD112-24), minimap2 version2.24-r1122	Trycycler v0.5.3 (with filtlong v0.2.1, Flye v2.9-b1768, Raven v1.8.1, Miniasm v0.3-r179, Minipolish v0.1.3) + Medaka v1.7.2	Trycycler v0.5.3 (with filtlong v0.2.1, Flye v2.9-b1768, Raven v1.8.1, Miniasm v0.3-r179, Minipolish v0.1.3) + Medaka v1.7.2 + Polypolish (v0.5.0) + POLCA (v4.0.5)	PRJEB58776	SAMEA112634554	ERR10879119	ERR10879091
021	2022	Human, EQA	2630	2630	2630	2630	2630	2630	2630	2630	2630	3274554	3330609	3330619	3330618	3330609	3330619	3330618	38.2	38.31	38.31	38.32	78	1	FLEX	V3- 600 cycles, 2x300 paired-end	91.515	Unicycler v0.5.0 with SPAdes v3.15.5, trimgalore0.6.7	R.10.4	Ligation, SQK-LSK112	344.482	guppy v6.4.2 +97a7f06 with sup basecalling (config file: dna_r10.4_e8.1_sup.cfg, barcode kit: SQK-NBD112-24), minimap2 version2.24-r1122	Trycycler v0.5.3 (with filtlong v0.2.1, Flye v2.9-b1768, Raven v1.8.1, Miniasm v0.3-r179, Minipolish v0.1.3) + Medaka v1.7.2	Trycycler v0.5.3 (with filtlong v0.2.1, Flye v2.9-b1768, Raven v1.8.1, Miniasm v0.3-r179, Minipolish v0.1.3) + Medaka v1.7.2 + Polypolish (v0.5.0) + POLCA (v4.0.5)	PRJEB58776	SAMEA112634553	ERR10879120	ERR10879092
022	2021	Human, EQA	2923	2923	not determined (- mompS)	2923	2923	2923	2923	2923	2923	3545333	3610379	3610383	3610378	3610379	3610383	3610378	38.28	38.4	38.4	38.4	87	1	FLEX	V3- 600 cycles, 2x300 paired-end	74.5337	Unicycler v0.5.0 with SPAdes v3.15.5, trimgalore0.6.7	R.10.4	Ligation, SQK-LSK112	298.252	guppy v6.4.2 +97a7f06 with sup basecalling (config file: dna_r10.4_e8.1_sup.cfg, barcode kit: SQK-NBD112-24), minimap2 version2.24-r1122	Trycycler v0.5.3 (with filtlong v0.2.1, Flye v2.9-b1768, Raven v1.8.1, Miniasm v0.3-r179, Minipolish v0.1.3) + Medaka v1.7.2	Trycycler v0.5.3 (with filtlong v0.2.1, Flye v2.9-b1768, Raven v1.8.1, Miniasm v0.3-r179, Minipolish v0.1.3) + Medaka v1.7.2 + Polypolish (v0.5.0) + POLCA (v4.0.5)	PRJEB58776	SAMEA112634548	ERR10879121	ERR10879093
023	2021	Environmental, EQA	2923	2923	not determined (- mompS)	2923	2923	2923	2923	2923	2923	3545444	3610376	3610380	3610378	3610376	3610380	3610378	38.28	38.4	38.4	38.4	86	1	FLEX	V2-500 cycles, 2x250 bp piared end	157.27	Unicycler v0.5.0 with SPAdes v3.15.5, trimgalore0.6.7	R.10.4	Ligation, SQK-LSK112	251.36	guppy v6.4.2 +97a7f06 with sup basecalling (config file: dna_r10.4_e8.1_sup.cfg, barcode kit: SQK-NBD112-24), minimap2 version2.24-r1122	Trycycler v0.5.3 (with filtlong v0.2.1, Flye v2.9-b1768, Raven v1.8.1, Miniasm v0.3-r179, Minipolish v0.1.3) + Medaka v1.7.2	Trycycler v0.5.3 (with filtlong v0.2.1, Flye v2.9-b1768, Raven v1.8.1, Miniasm v0.3-r179, Minipolish v0.1.3) + Medaka v1.7.2 + Polypolish (v0.5.0) + POLCA (v4.0.5)	PRJEB58776	SAMEA112634552	ERR10879122	ERR10879094
024	2014	Human	3138	3138	not determined (- mompS)	3138	3138	3138	3138	3138	3138	3522442	3572682	3572685	3572683	3466040	3466043	3466041	38.23	38.35	38.34	38.35	64	2	FLEX	V2-500 cycles, 2x250 bp piared end	86.551	Unicycler v0.5.0 with SPAdes v3.15.5, trimgalore0.6.7	R.10.4	Ligation, SQK-LSK112	519.924	guppy v6.4.2 +97a7f06 with sup basecalling (config file: dna_r10.4_e8.1_sup.cfg, barcode kit: SQK-NBD112-24), minimap2 version2.24-r1122	Trycycler v0.5.3 (with filtlong v0.2.1, Flye v2.9-b1768, Raven v1.8.1, Miniasm v0.3-r179, Minipolish v0.1.3) + Medaka v1.7.2	Trycycler v0.5.3 (with filtlong v0.2.1, Flye v2.9-b1768, Raven v1.8.1, Miniasm v0.3-r179, Minipolish v0.1.3) + Medaka v1.7.2 + Polypolish (v0.5.0) + POLCA (v4.0.5)	PRJEB58776	SAMEA112634540	ERR10879123	ERR10879095
025	2013	Environmental	3140	3140	not determined (- mompS)	not determined (- mompS)	3140	3140	3140	3140	3140	3520923	3646286	3646283	3646272	3405486	3405484	3405476	38.11	38.2	38.2	38.2	121	3	FLEX	V3- 600 cycles, 2x300 paired-end	70.2226	Unicycler v0.5.0 with SPAdes v3.15.5, trimgalore0.6.7	R.10.4	Ligation, SQK-LSK112	43.8923	guppy v6.4.2 +97a7f06 with sup basecalling (config file: dna_r10.4_e8.1_sup.cfg, barcode kit: SQK-NBD112-24), minimap2 version2.24-r1122	Trycycler v0.5.3 (with filtlong v0.2.1, Flye v2.9-b1768, Raven v1.8.1, Miniasm v0.3-r179, Minipolish v0.1.3) + Medaka v1.7.2	Trycycler v0.5.3 (with filtlong v0.2.1, Flye v2.9-b1768, Raven v1.8.1, Miniasm v0.3-r179, Minipolish v0.1.3) + Medaka v1.7.2 + Polypolish (v0.5.0) + POLCA (v4.0.5)	PRJEB58776	SAMEA112634559	ERR10879124	ERR10879096
026	2013	Human	3140	3140	not determined (- mompS)	not determined (- mompS)	not determined (- proA)	3140	3140	3140	3140	3522390	3633467	3633474	3633467	3397194	3397200	3397193	38.11	38.2	38.21	38.21	120	3	FLEX	V3- 600 cycles, 2x300 paired-end	92.0285	Unicycler v0.5.0 with SPAdes v3.15.5, trimgalore0.6.7	R.10.4	Ligation, SQK-LSK112	139.952	guppy v6.4.2 +97a7f06 with sup basecalling (config file: dna_r10.4_e8.1_sup.cfg, barcode kit: SQK-NBD112-24), minimap2 version2.24-r1122	Trycycler v0.5.3 (with filtlong v0.2.1, Flye v2.9-b1768, Raven v1.8.1, Miniasm v0.3-r179, Minipolish v0.1.3) + Medaka v1.7.2	Trycycler v0.5.3 (with filtlong v0.2.1, Flye v2.9-b1768, Raven v1.8.1, Miniasm v0.3-r179, Minipolish v0.1.3) + Medaka v1.7.2 + Polypolish (v0.5.0) + POLCA (v4.0.5)	PRJEB58776	SAMEA112634558	ERR10879125	ERR10879097
027	2017	Human, EQA	3142	3142	3142	3142	3142	3142	3142	3142	3142	3350677	3404236	3404241	3404229	3404236	3404241	3404229	38.23	38.34	38.34	38.35	74	1	FLEX	V3- 600 cycles, 2x300 paired-end	78.7974	Unicycler v0.5.0 with SPAdes v3.15.5, trimgalore0.6.7	R.10.4	Ligation, SQK-LSK112	156.209	guppy v6.4.2 +97a7f06 with sup basecalling (config file: dna_r10.4_e8.1_sup.cfg, barcode kit: SQK-NBD112-24), minimap2 version2.24-r1122	Trycycler v0.5.3 (with filtlong v0.2.1, Flye v2.9-b1768, Raven v1.8.1, Miniasm v0.3-r179, Minipolish v0.1.3) + Medaka v1.7.2	Trycycler v0.5.3 (with filtlong v0.2.1, Flye v2.9-b1768, Raven v1.8.1, Miniasm v0.3-r179, Minipolish v0.1.3) + Medaka v1.7.2 + Polypolish (v0.5.0) + POLCA (v4.0.5)	PRJEB58776	SAMEA112634562	ERR10879126	ERR10879098

## Sheet: Table_S2
Table S2. Result of in silico Legionella pneumophila SBT using ONTmompS. ONTmompS was validated using a dataset of long-read sequenced L. pneumophila (n=46). Results from Sanger/EQA and/or Illumina are indicated in columns D and E, for isolates where they were available.
			Sanger/EQA	Illumina	ONTmompS									Genome accession
Isolate	Year	Source	ST	ST	ST	flaA	pilE	asd	mip	mompS	proA	neuA	ONT Flow cell	BioProject	BioSample	ONT read accession
SUH_LEG_028	2019	Human		1165	1165	2	10	9	12	2	6	6	R10.4	PRJEB58776	SAMEA112692640	ERR10938973
SUH_LEG_029	2022	Human		9	9	3	10	1	3	14	9	11	R10.4	PRJEB58776	SAMEA112692641	ERR10938974
SUH_LEG_030	2022	Environmental/EQA	1	1	1	1	4	3	1	1	1	1	R9.4.1	PRJEB58776	SAMEA112692642	ERR10938975
SUH_LEG_031	2022	Human		42	42	4	7	11	3	11	12	9	R10.4	PRJEB58776	SAMEA112692643	ERR10938976
SUH_LEG_032	2013	Human		23	23	2	3	9	10	2	1	6	R9.4.1	PRJEB58776	SAMEA112692644	ERR10938977
SUH_LEG_033	2013	Human	1	1	1	1	4	3	1	1	1	1	R9.4.1	PRJEB58776	SAMEA112692645	ERR10938978
SUH_LEG_034	2013	Human		2256	2256	16	21	33	37	41	1	222	R9.4.1	PRJEB58776	SAMEA112692646	ERR10938979
SUH_LEG_035	2013	Environmental		2256	2256	16	21	33	37	41	1	222	R10.4	PRJEB58776	SAMEA112692647	ERR10938980
SUH_LEG_036	2013	Environmental	1	1	1	1	4	3	1	1	1	1	R9.4.1	PRJEB58776	SAMEA112692648	ERR10938981
SUH_LEG_037	2013	Environmental	1	1	1	1	4	3	1	1	1	1	R9.4.1	PRJEB58776	SAMEA112692649	ERR10938982
SUH_LEG_038	2013	Environmental	1	1	1	1	4	3	1	1	1	1	R9.4.1	PRJEB58776	SAMEA112692650	ERR10938983
SUH_LEG_039	2013	Environmental	1	1	1	1	4	3	1	1	1	1	R9.4.1	PRJEB58776	SAMEA112692651	ERR10938984
SUH_LEG_040	2013	Environmental	1	1	1	1	4	3	1	1	1	1	R9.4.1	PRJEB58776	SAMEA112692652	ERR10938985
SUH_LEG_041	2013	Environmental	1	1	1	1	4	3	1	1	1	1	R9.4.1	PRJEB58776	SAMEA112692653	ERR10938986
SUH_LEG_042	2013	Environmental		1327	1327	11	14	16	31	15	13	210	R9.4.1	PRJEB58776	SAMEA112692654	ERR10938987
SUH_LEG_043	2013	Environmental	3162	3162	3162	6	10	3	28	19	4	6	R9.4.1	PRJEB58776	SAMEA112692655	ERR10938988
SUH_LEG_044	2013	Environmental	3163	3163	3163	3	13	1	3	1	9	207	R9.4.1	PRJEB58776	SAMEA112692656	ERR10938989
SUH_LEG_045	2014	Environmental	1819	1819	1819	1	4	3	12	1	1	1	R9.4.1	PRJEB58776	SAMEA112692657	ERR10938990
SUH_LEG_046	2014	Human	23	1012	23	2	3	9	10	2	1	6	R9.4.1	PRJEB58776	SAMEA112692658	ERR10938991
SUH_LEG_047	2014	Human	16	16	16	2	10	18	10	2	1	9	R9.4.1	PRJEB58776	SAMEA112692659	ERR10938992
SUH_LEG_048	2014	Environmental	607	607	607	11	14	16	16	15	13	1	R9.4.1	PRJEB58776	SAMEA112692660	ERR10938993
SUH_LEG_049	2014	Environmental	607	607	607	11	14	16	16	15	13	1	R9.4.1	PRJEB58776	SAMEA112692661	ERR10938994
SUH_LEG_050	2014	Human	1	1	1	1	4	3	1	1	1	1	R9.4.1	PRJEB58776	SAMEA112692662	ERR10938995
SUH_LEG_051	2014	Environmental	3141	3141	3141	1	4	3	1	1	30	10	R10.4	PRJEB58776	SAMEA112692663	ERR10938996
SUH_LEG_052	2014	Environmental	1	1	1	1	4	3	1	1	1	1	R9.4.1	PRJEB58776	SAMEA112692664	ERR10938997
SUH_LEG_053	2014	Human/EQA	1810	1810	1810	4	7	11	3	30	12	9	R9.4.1	PRJEB58776	SAMEA112692665	ERR10938998
SUH_LEG_054	2015	Environmental		1	1	1	4	3	1	1	1	1	R9.4.1	PRJEB58776	SAMEA112692666	ERR10938999
SUH_LEG_055	2015	Environmental		1	1	1	4	3	1	1	1	1	R9.4.1	PRJEB58776	SAMEA112692667	ERR10939000
SUH_LEG_056	2015	Human	1	1	1	1	4	3	1	1	1	1	R9.4.1	PRJEB58776	SAMEA112692668	ERR10939001
SUH_LEG_057	2015	Environmental	152	152	152	1	4	3	1	1	1	3	R9.4.1	PRJEB58776	SAMEA112692669	ERR10939002
SUH_LEG_058	2015	Human	1	1	1	1	4	3	1	1	1	1	R9.4.1	PRJEB58776	SAMEA112692670	ERR10939003
SUH_LEG_059	2015	Human	196	196	196	3	10	1	28	14	9	11	R9.4.1	PRJEB58776	SAMEA112692671	ERR10939004
SUH_LEG_060	2015	Human/EQA	23	23	23	2	3	9	10	2	1	6	R9.4.1	PRJEB58776	SAMEA112692672	ERR10939005
SUH_LEG_061	2015	Human	1	1	1	1	4	3	1	1	1	1	R9.4.1	PRJEB58776	SAMEA112692673	ERR10939006
SUH_LEG_062	2016	Human	1	1	1	1	4	3	1	1	1	1	R9.4.1	PRJEB58776	SAMEA112692674	ERR10939007
SUH_LEG_063	2016	Human/EQA	2179	2179	2179	2	10	15	28	17	14	207	R9.4.1	PRJEB58776	SAMEA112692675	ERR10939008
SUH_LEG_064	2016	Human		2300	2300	7	6	17	28	2	11	9	R9.4.1	PRJEB58776	SAMEA112692676	ERR10939009
SUH_LEG_065	2016	Human	659	659	659	2	19	5	5	18	5	6	R9.4.1	PRJEB58776	SAMEA112692677	ERR10939010
SUH_LEG_066	2017	Human	345	345	345	6	10	19	3	19	4	11	R9.4.1	PRJEB58776	SAMEA112692678	ERR10939011
SUH_LEG_067	2017	Human/EQA	1	1	1	1	4	3	1	1	1	1	R9.4.1	PRJEB58776	SAMEA112692679	ERR10939012
SUH_LEG_068	2018	Human		404	404	22	4	3	36	1	30	1	R9.4.1	PRJEB58776	SAMEA112692680	ERR10939013
SUH_LEG_069	2018	Human		39	39	3	5	1	7	14	9	8	R9.4.1	PRJEB58776	SAMEA112692681	ERR10939014
SUH_LEG_070	2022	Environmental		392	392	3	13	1	6	14	9	11	R10.4	PRJEB58776	SAMEA112692682	ERR10939015
SUH_LEG_071	2022	Human		222	222	2	19	5	10	18	1	10	R10.4	PRJEB58776	SAMEA112692683	ERR10939016
SUH_LEG_072	2022	Human	1	1	1	1	4	3	1	1	1	1	R9.4.1	PRJEB58776	SAMEA112692684	ERR10939017
SUH_LEG_073	2022	Human	1913	1913	1913	6	10	5	48	33	1	209	R9.4.1	PRJEB58776	SAMEA112692685	ERR10939018

## Sheet: Table_S3
Table 3. Results of Legionella pneumophila SBT and determination of mompS1 and mompS2 alleles using different short-read assembly methods.
Isolate	Sanger	Unicycler v0.5.0 SPAdes v3.15.5		SPAdes v3.15.5		Unicycler v0.4.8 SPAdes v3.13.0		SPAdes v3.13.0		Unicycler v0.4.8 No read correction SPAdes v3.13.0		Unicycler v0.4.8 No pilon SPAdes v3.13.0		Unicycler v0.5.0 SPAdes v3.13.0		Unicycler v0.4.8 No read correction, No Pilon SPAdes v3.13.0		SKESA v2.4.0
Isolate	ST	ST	mompS1/mompS2	ST	mompS1/mompS2	ST	mompS1/mompS2	ST	mompS1/mompS2	ST	mompS1/mompS2	ST	mompS1/mompS2	ST	mompS1/mompS2	ST	mompS1/mompS2	ST	mompS1/mompS2
001	1	-	1/-	-	1/-	1	1/1	1	1/1	1	1/1	1	1/1	-	-/-	1	1/1	-	-/-
002	15	-	-/-	-	-/-	15	3/26	477	3/3	15	3/26	477	3/3	-	-/-	477	3/3	-	-/-
003	20	-	-/-	-	-/-	20	93/2	2481	93/93	20	93/2	20	93/2	-	-/-	2481	93/93	2481	93/-
004	62	-	-/-	-	-/-	62	33/18	1983	33/33	62	33/18	1983	33/33	-	-/-	1983	33/33	-	31?/-
005	62	-	-/-	-	-/-	62	33/18	62	18/18	62	33/18	62	18/18	-	-/-	62	18/18	-	33?/-
006	68	68	14/14	68	-/14	68	14/14	68	14/14	68	14/14	68	14/14	68	14/14	68	14/14	68	14/-
007	68	68	14/14	68	14/14	68	14/14	68	14/14	68	14/14	68	14/14	68	14/14	68	14/14	68	14/-
008	146	-	-/-	146	-/2	146	63*/2	-	63*/63*	146	63*/2	-	2*/2*	-	-/-	-	63*/63*	146	-/2
SUH_H3_1_LEGSURV	154	-	-/-	-	7/7	154-1LV	7/7/7	154-1LV	7/15-1LV	154-1LV	7/7/7	154-1LV	7/7/7	-	-/-	-	7/7/7	-	-/-
SUH_H4_2_LEGSURV	154	-	-/-	-	-/-	154-1LV	7/7	154-1LV	7/7	154-1LV	7/7	154-1LV	7/7	-	-/-	154-1LV	7/7	-	-/-
SUH_S5_2_LEGSURV	154	-	-/-	-	-/-	154	7/15	154	15/15	154	7/15	154	15/15	-	-/-	154	15/15	-	-/-
SUH_S4_2_LEGSURV	154	-	-/-	-	-/-	154	7/15	?	7/7	154	7/15	154-1LV	7/7	-	-/-	?	7/7	-	-/-
009	222	-	-/-	-	-/-	222	-/18	-	-/18 – proA and NeuA	222	63/18	222	18/-	-	-/-	222	18/18	-	-/-
010	292	-	-/-	-	-/-	292	78/19	292	19/19	292	78/19	292	19/19	-	-/-	292	19/19	-	78?/-
011	354	-	-/-	-	-/-	354	14*/14	354	14/14	354	14*/14	354	14/14	-	-/-	354	14/14	354	-/14
SUH_H5_2_LEGSURV	574	-	-/-	-	-/-	574-1LV	7/7	574-1LV	7/7	574-1LV	7/7	574-1LV	7/7	-	-/-	574-1LV	7/7	-	-/-
SUH_SC5_1_LEGSURV	574	-	-/-	-	7/7	574	15/15/15	574	15/15	574	15/15/15	574	15/15/15	-	-/-	574	15/15/15	-	-/-
SUH_O1_1_LEGSURV	574	-	-/-	-	7/7	574	7/15	574	15/15	574	15/15	574	15/15	-	-/-	574	15/15	-	-/-
SUH_SC7_1_LEGSURV	574	-	-/-	-	7/7	574-1LV	7/7/7	?	7/7	?	7/7/7	574-1LV	7/7/7	-	-/-	-	7/7/7	-	-/-
012	576	-	-/-	-	-/-	576	78/19	576	19/19	576	78/19	576	19/19	-	-/-	576	19/19	-	78?/-
013	659	-	-/-	-	-/-	659	63/18	659	18/18	659	63/18	659	18/18	-	-/-	659	18/18	-	-/-
014	864	-	-/-	-	-/-	864	55*/55	-	55*/55*	864	55*/55	-	55*/55*	-	-/-	864	55/55	-	-/-
015	1324	1324	6/6	1324	-/6	1324	6/6	1324	6/6	1324	6/6	1324	6/6	1324	6/6	1324	6/6	1324	-/6
016	1328	-	-/-	-	-/-	1328	46*/46	1328	46/46	1328	46*/46	1328	46/46	-	-/-	1328	46/46	-	-/-
017	1973	-	-/-	-	-/-	1973	15/15	1973	15/15	-	103/103*	1973	15/15	-	-/-	-	15/15	-	103?/-
018	2110	2110	13/13	2110	13/13	2110	13/13	2110	13/13	2110	13/13	2110	13/13	2110	13/13	2110	13/13	2110	13/-
019	2118	2118	-/1	2118	10*/1	2118	10*/1	2118	10*/1	2118	10*/1	2118	10*/1	2118	10*/1	2118	-/1 or 1/-	2118	-/1
020	2454	2454	9/9	2454	-/9	2454	9/9	2454	9/9	2454	9/9	2454	9/9	2454	9/9	2454	9/9	2454	9/-
021	2630	2630	12/12	2630	12/12	2630	12/12	2630	12/12	2630	12/12	2630	12/12	2630	12/12	2630	12/12	2630	-/12
022	2923	-	-/-	2923	9*/21	2923	9*/21	-	9*/9*	2923	9*/21	-	9*/9*	-	-/-	-	9*/9*	2923	9*/21
023	2923	-	-/-	2923	9*/21	2923	9*/21	-	9*/9*	2923	9*/21	-	9*/9*	-	-/-	-	9*/9*	2923	9*/21
024	3138	-	-/-	3138	?/2	3138	63/2	3138	2/2	3138	63/2	3138	2/2	-	-/-	3138	2/2	-	-/-
025	3140	-	-/-	-	-/-	3140	41*/41	3140	41/41	3140	41*/41	3140	41/41	-	-/-	3140	41/41	-	41?/-
026	3140	-	-/-	-	-/-	3140	41*/41	-	41*/41*	3140	41*/41	-	41*/41*	-	-/-	-	41*/41*	-	41?/-
027	3142	3142	13/13	3142	13/13	3142	13/13	3142	13/13	3142	13/13	3142	13/13	3142	13/13	3142	13/13	3142	13/-
Inability to determine a mompS allele and thus the ST is marked by “–“; untypeability of the ST is designated with the closest matching ST as “ST-nLV”; “*” marks the closest matching allele if <100% and ≥ 90% identity; “?” marks the closest matching allele if<100% and ≥ 80% coverage.
Colour codes/Explanation
typeable ST
mompS1/2 resolved
mompS1/2 not resolved
incorrect ST or untypeable
